# Supplementary material for: Puccinia striiformis f. sp. tritici Exhibited a Significant Change in Virulence and Race Frequency in Xinjiang, China
Source: J Fungi (Basel). 2024 Dec 14;10(12):870. doi: 10.3390/jof10120870 (PMC11676220; doi:10.3390/jof10120870)
Supplement: Supplementary file 1 [file jof-10-00870-s001.zip]

Archive with 1 entries (1 files):
- jof-3308707-supplementary.xlsx
