# Supplementary material for: Puccinia striiformis f. sp. tritici Exhibited a Significant Change in Virulence and Race Frequency in Xinjiang, China
Source: J Fungi (Basel). 2024 Dec 14;10(12):870. doi: 10.3390/jof10120870 (PMC11676220; doi:10.3390/jof10120870)
Supplement: Supplementary file 1 [file jof-10-00870-s001.zip › jof-3308707-supplementary.xlsx]

## Sheet: Sheet1
S.No	Location		Race	CD1	CD2	CD3	CD4	CD5	CD6	CD7	CD8	CD9	CD10	CD11	CD12	CD13	CD14	CD15	CD16	CD17	CD18	CD19
1	Qapqal	spring wheat	CYR34	1	1	1	1	1	1	1	1	1	1	1	1	1	1	0	1	1	0	1
2	Qapqal	spring wheat	CYR34	1	1	1	1	1	1	1	1	1	1	1	1	1	1	0	1	1	0	1
3	Qapqal	spring wheat	CYR34	1	1	1	1	1	1	1	1	1	1	1	1	1	1	0	1	1	0	1
4	Qapqal	spring wheat	CYR33	0	1	1	1	0	1	1	1	1	1	1	1	1	1	0	1	0	0	0
5	Qapqal	spring wheat	CYR33	0	1	1	1	0	1	1	1	1	1	1	1	1	1	0	1	0	0	0
6	Qapqal	spring wheat	CYR32	1	1	1	1	1	1	1	1	1	1	1	1	1	1	0	1	1	0	0
7	Qapqal	spring wheat	CYR32	1	1	1	1	1	1	1	1	1	1	1	1	1	1	0	1	1	0	0
8	Qapqal	spring wheat	Suwon11-1	1	1	0	0	0	0	1	0	0	0	0	0	0	1	0	0	0	0	0
9	Qapqal	spring wheat	Suwon11-10	0	1	1	1	0	1	1	1	1	0	1	0	0	1	0	0	0	0	0
10	Qapqal	spring wheat	Suwon11-50	0	1	0	1	1	1	0	1	0	0	1	0	0	1	0	0	0	0	0
11	Qapqal	spring wheat	Guinong22-14	1	1	1	1	1	1	1	1	1	1	1	1	1	1	0	1	0	0	1
12	Qapqal	spring wheat	Hy-28	1	1	1	1	0	1	1	1	0	1	1	1	1	1	0	1	1	0	0
13	Qapqal	spring wheat	N1	1	1	0	1	0	0	1	0	0	0	0	0	0	1	0	1	0	0	0
14	Qapqal	spring wheat	N1	1	1	0	1	0	0	1	0	0	0	0	0	0	1	0	1	0	0	0
15	Qapqal	spring wheat	N2	0	0	0	1	1	0	1	0	0	1	0	0	1	1	0	0	1	0	0
16	Qapqal	spring wheat	N2	0	0	0	1	1	0	1	0	0	1	0	0	1	1	0	0	1	0	0
17	Qapqal	spring wheat	N3	0	1	0	1	0	0	1	0	0	0	0	0	0	1	0	1	0	0	0
18	Qapqal	spring wheat	N3	0	1	0	1	0	0	1	0	0	0	0	0	0	1	0	1	0	0	0
19	Qapqal	spring wheat	N4	0	1	0	1	1	1	1	0	0	0	0	0	1	1	0	0	0	0	0
20	Qapqal	spring wheat	N4	0	1	0	1	1	1	1	0	0	0	0	0	1	1	0	0	0	0	0
21	Qapqal	spring wheat	N5	0	0	0	0	1	0	1	0	0	1	1	0	0	1	0	0	0	0	0
22	Qapqal	spring wheat	N5	0	0	0	0	1	0	1	0	0	1	1	0	0	1	0	0	0	0	0
23	Qapqal	spring wheat	N6	1	1	0	0	0	0	1	1	0	0	0	0	0	1	0	1	0	0	1
24	Qapqal	spring wheat	N6	1	1	0	0	0	0	1	1	0	0	0	0	0	1	0	1	0	0	1
25	Qapqal	winter wheat	CYR34	1	1	1	1	1	1	1	1	1	1	1	1	1	1	0	1	1	0	1
26	Qapqal	winter wheat	CYR34	1	1	1	1	1	1	1	1	1	1	1	1	1	1	0	1	1	0	1
27	Qapqal	winter wheat	CYR34	1	1	1	1	1	1	1	1	1	1	1	1	1	1	0	1	1	0	1
28	Qapqal	winter wheat	CYR33	0	1	1	1	0	1	1	1	1	1	1	1	1	1	0	1	0	0	0
29	Qapqal	winter wheat	CYR33	0	1	1	1	0	1	1	1	1	1	1	1	1	1	0	1	0	0	0
30	Qapqal	winter wheat	CYR33	0	1	1	1	0	1	1	1	1	1	1	1	1	1	0	1	0	0	0
31	Qapqal	winter wheat	Suwon11-1	1	1	0	0	0	0	1	0	0	0	0	0	0	1	0	0	0	0	0
32	Qapqal	winter wheat	Suwon11-1	1	1	0	0	0	0	1	0	0	0	0	0	0	1	0	0	0	0	0
33	Qapqal	winter wheat	Suwon11-45	0	1	0	1	0	1	0	1	0	0	1	0	0	1	0	0	0	0	0
34	Qapqal	winter wheat	Suwon11-45	0	1	0	1	0	1	0	1	0	0	1	0	0	1	0	0	0	0	0
35	Qapqal	winter wheat	Suwon11-52	0	1	0	1	0	1	1	1	0	1	1	1	0	1	0	0	0	0	0
36	Qapqal	winter wheat	Guinong22-14	1	1	1	1	1	1	1	1	1	1	1	1	1	1	0	1	0	0	1
37	Qapqal	winter wheat	Guinong22-14	1	1	1	1	1	1	1	1	1	1	1	1	1	1	0	1	0	0	1
38	Qapqal	winter wheat	Guinong22-16	0	1	0	1	0	1	0	1	0	1	1	0	0	1	0	0	0	0	1
39	Qapqal	winter wheat	Guinong22-16	0	1	0	1	0	1	0	1	0	1	1	0	0	1	0	0	0	0	1
40	Qapqal	winter wheat	Guinong22-16	0	1	0	1	0	1	0	1	0	1	1	0	0	1	0	0	0	0	1
41	Qapqal	winter wheat	Hy-6	0	1	1	1	1	1	1	0	0	0	1	0	0	1	0	0	1	0	0
42	Qapqal	winter wheat	Hy-25	0	1	0	1	1	1	1	1	0	0	1	0	0	1	0	0	1	0	0
43	Qapqal	winter wheat	N7	1	1	0	1	0	0	1	1	0	0	1	0	0	1	0	1	0	0	0
44	Qapqal	winter wheat	N7	1	1	0	1	0	0	1	1	0	0	1	0	0	1	0	1	0	0	0
45	Qapqal	winter wheat	N8	0	1	0	0	0	0	0	0	0	0	1	0	0	1	0	1	0	0	0
46	Qapqal	winter wheat	N8	0	1	0	0	0	0	0	0	0	0	1	0	0	1	0	1	0	0	0
47	Qapqal	winter wheat	N9	1	0	0	0	0	0	1	0	0	0	0	0	0	1	0	1	0	0	0
48	Qapqal	winter wheat	N9	1	0	0	0	0	0	1	0	0	0	0	0	0	1	0	1	0	0	0
49	Qapqal	winter wheat	N10	0	1	1	1	1	0	1	0	0	1	1	0	0	1	0	0	1	0	0
50	Qapqal	winter wheat	N10	0	1	1	1	1	0	1	0	0	1	1	0	0	1	0	0	1	0	0
51	Qapqal	winter wheat	N11	0	0	0	1	1	0	1	0	0	0	0	0	0	0	0	1	0	0	0
52	Qapqal	winter wheat	N12	0	1	0	0	1	1	0	0	1	1	1	0	0	1	0	0	1	0	0
53	Qapqal	winter wheat	N12	0	1	0	0	1	1	0	0	1	1	1	0	0	1	0	0	1	0	0
54	Qapqal	winter wheat	N13	0	0	0	1	1	0	1	1	0	1	1	0	0	1	0	1	0	0	0
55	Yining	winter wheat	CYR34	1	1	1	1	1	1	1	1	1	1	1	1	1	1	0	1	1	0	1
56	Yining	winter wheat	CYR34	1	1	1	1	1	1	1	1	1	1	1	1	1	1	0	1	1	0	1
57	Yining	winter wheat	CYR33	0	1	1	1	0	1	1	1	1	1	1	1	1	1	0	1	0	0	0
58	Yining	winter wheat	CYR33	0	1	1	1	0	1	1	1	1	1	1	1	1	1	0	1	0	0	0
59	Yining	winter wheat	CYR33	0	1	1	1	0	1	1	1	1	1	1	1	1	1	0	1	0	0	0
60	Yining	winter wheat	CYR33	0	1	1	1	0	1	1	1	1	1	1	1	1	1	0	1	0	0	0
61	Yining	winter wheat	Suwon11-52	0	1	0	1	0	1	1	1	0	1	1	1	0	1	0	0	0	0	0
62	Yining	winter wheat	Guinong22-14	1	1	1	1	1	1	1	1	1	1	1	1	1	1	0	1	0	0	1
63	Yining	winter wheat	Guinong22-14	1	1	1	1	1	1	1	1	1	1	1	1	1	1	0	1	0	0	1
64	Yining	winter wheat	Guinong22-16	0	1	0	1	0	1	0	1	0	1	1	0	0	1	0	0	0	0	1
65	Yining	winter wheat	Guinong22-16	0	1	0	1	0	1	0	1	0	1	1	0	0	1	0	0	0	0	1
66	Yining	winter wheat	Guinong22-17	0	1	0	1	0	1	1	1	0	0	1	0	0	1	0	0	0	0	1
67	Yining	winter wheat	Guinong22-17	0	1	0	1	0	1	1	1	0	0	1	0	0	1	0	0	0	0	1
68	Yining	winter wheat	N14	0	1	0	1	0	0	0	1	1	1	1	0	0	1	0	0	1	0	0
69	Yining	winter wheat	N14	0	1	0	1	0	0	0	1	1	1	1	0	0	1	0	0	1	0	0
70	Yining	winter wheat	N14	0	1	0	1	0	0	0	1	1	1	1	0	0	1	0	0	1	0	0
71	Yining	winter wheat	N14	0	1	0	1	0	0	0	1	1	1	1	0	0	1	0	0	1	0	0
72	Yining	winter wheat	N15	0	0	0	0	0	1	1	1	1	0	0	0	0	0	0	0	0	0	0
73	Yining	winter wheat	N15	0	0	0	0	0	1	1	1	1	0	0	0	0	0	0	0	0	0	0
74	Yining	winter wheat	N15	0	0	0	0	0	1	1	1	1	0	0	0	0	0	0	0	0	0	0
75	Yining	winter wheat	N16	0	1	0	1	0	0	1	0	1	0	1	0	0	1	0	0	1	0	0
76	Yining	winter wheat	N17	0	0	1	0	1	1	1	0	0	0	0	0	0	0	0	1	0	0	0
77	Gongliu	spring wheat	CYR34	1	1	1	1	1	1	1	1	1	1	1	1	1	1	0	1	1	0	1
78	Gongliu	spring wheat	CYR34	1	1	1	1	1	1	1	1	1	1	1	1	1	1	0	1	1	0	1
79	Gongliu	spring wheat	CYR34	1	1	1	1	1	1	1	1	1	1	1	1	1	1	0	1	1	0	1
80	Gongliu	spring wheat	CYR34	1	1	1	1	1	1	1	1	1	1	1	1	1	1	0	1	1	0	1
81	Gongliu	spring wheat	CYR34	1	1	1	1	1	1	1	1	1	1	1	1	1	1	0	1	1	0	1
82	Gongliu	spring wheat	CYR33	0	1	1	1	0	1	1	1	1	1	1	1	1	1	0	1	0	0	0
83	Gongliu	spring wheat	CYR33	0	1	1	1	0	1	1	1	1	1	1	1	1	1	0	1	0	0	0
84	Gongliu	spring wheat	CYR33	0	1	1	1	0	1	1	1	1	1	1	1	1	1	0	1	0	0	0
85	Gongliu	spring wheat	CYR33	0	1	1	1	0	1	1	1	1	1	1	1	1	1	0	1	0	0	0
86	Gongliu	spring wheat	CYR32	1	1	1	1	1	1	1	1	1	1	1	1	1	1	0	1	1	0	0
87	Gongliu	spring wheat	CYR32	1	1	1	1	1	1	1	1	1	1	1	1	1	1	0	1	1	0	0
88	Gongliu	spring wheat	Suwon11-1	1	1	0	0	0	0	1	0	0	0	0	0	0	1	0	0	0	0	0
89	Gongliu	spring wheat	Suwon11-1	1	1	0	0	0	0	1	0	0	0	0	0	0	1	0	0	0	0	0
90	Gongliu	spring wheat	Suwon11-7	1	1	1	1	0	1	1	1	1	0	1	1	0	1	0	1	0	0	0
91	Gongliu	spring wheat	Suwon11-45	0	1	0	1	0	1	0	1	0	0	1	0	0	1	0	0	0	0	0
92	Gongliu	spring wheat	Suwon11-50	0	1	0	1	1	1	0	1	0	0	1	0	0	1	0	0	0	0	0
93	Gongliu	spring wheat	Guinong22-14	1	1	1	1	1	1	1	1	1	1	1	1	1	1	0	1	0	0	1
94	Gongliu	spring wheat	Guinong22-14	1	1	1	1	1	1	1	1	1	1	1	1	1	1	0	1	0	0	1
95	Gongliu	spring wheat	Hy-26	0	1	0	1	0	1	1	1	0	0	1	0	0	1	0	0	1	0	0
96	Gongliu	spring wheat	N18	0	1	0	0	0	1	0	1	0	0	0	0	1	1	0	1	0	0	0
97	Gongliu	spring wheat	N18	0	1	0	0	0	1	0	1	0	0	0	0	1	1	0	1	0	0	0
98	Gongliu	spring wheat	N18	0	1	0	0	0	1	0	1	0	0	0	0	1	1	0	1	0	0	0
99	Gongliu	spring wheat	N19	1	1	0	0	0	1	1	0	0	0	1	0	0	1	0	1	0	0	0
100	Gongliu	spring wheat	N19	1	1	0	0	0	1	1	0	0	0	1	0	0	1	0	1	0	0	0
101	Gongliu	spring wheat	N19	1	1	0	0	0	1	1	0	0	0	1	0	0	1	0	1	0	0	0
102	Gongliu	spring wheat	N19	1	1	0	0	0	1	1	0	0	0	1	0	0	1	0	1	0	0	0
103	Gongliu	spring wheat	N20	0	1	1	1	0	0	0	0	0	0	1	0	1	1	0	1	0	0	0
104	Gongliu	spring wheat	N20	0	1	1	1	0	0	0	0	0	0	1	0	1	1	0	1	0	0	0
105	Gongliu	spring wheat	N21	0	0	1	0	1	1	0	0	0	0	1	0	0	1	0	0	0	0	1
106	Gongliu	spring wheat	N22	0	1	1	1	0	0	1	0	0	1	1	0	0	1	0	0	1	0	0
107	Gongliu	spring wheat	N23	1	0	0	1	0	0	1	0	0	1	1	0	0	1	0	0	0	0	0
108	Gongliu	winter wheat	CYR34	1	1	1	1	1	1	1	1	1	1	1	1	1	1	0	1	1	0	1
109	Gongliu	winter wheat	CYR34	1	1	1	1	1	1	1	1	1	1	1	1	1	1	0	1	1	0	1
110	Gongliu	winter wheat	CYR34	1	1	1	1	1	1	1	1	1	1	1	1	1	1	0	1	1	0	1
111	Gongliu	winter wheat	CYR34	1	1	1	1	1	1	1	1	1	1	1	1	1	1	0	1	1	0	1
112	Gongliu	winter wheat	CYR34	1	1	1	1	1	1	1	1	1	1	1	1	1	1	0	1	1	0	1
113	Gongliu	winter wheat	CYR34	1	1	1	1	1	1	1	1	1	1	1	1	1	1	0	1	1	0	1
114	Gongliu	winter wheat	CYR33	0	1	1	1	0	1	1	1	1	1	1	1	1	1	0	1	0	0	0
115	Gongliu	winter wheat	CYR33	0	1	1	1	0	1	1	1	1	1	1	1	1	1	0	1	0	0	0
116	Gongliu	winter wheat	CYR33	0	1	1	1	0	1	1	1	1	1	1	1	1	1	0	1	0	0	0
117	Gongliu	winter wheat	CYR33	0	1	1	1	0	1	1	1	1	1	1	1	1	1	0	1	0	0	0
118	Gongliu	winter wheat	CYR32	1	1	1	1	1	1	1	1	1	1	1	1	1	1	0	1	1	0	0
119	Gongliu	winter wheat	CYR32	1	1	1	1	1	1	1	1	1	1	1	1	1	1	0	1	1	0	0
120	Gongliu	winter wheat	CYR32	1	1	1	1	1	1	1	1	1	1	1	1	1	1	0	1	1	0	0
121	Gongliu	winter wheat	CYR32	1	1	1	1	1	1	1	1	1	1	1	1	1	1	0	1	1	0	0
122	Gongliu	winter wheat	Suwon11-1	1	1	0	0	0	0	1	0	0	0	0	0	0	1	0	0	0	0	0
123	Gongliu	winter wheat	Suwon11-1	1	1	0	0	0	0	1	0	0	0	0	0	0	1	0	0	0	0	0
124	Gongliu	winter wheat	Guinong22-14	1	1	1	1	1	1	1	1	1	1	1	1	1	1	0	1	0	0	1
125	Gongliu	winter wheat	Hy-21	1	1	1	1	1	1	1	1	1	1	1	0	0	1	0	1	1	0	0
126	Gongliu	winter wheat	N8	0	1	0	0	0	0	0	0	0	0	1	0	0	1	0	1	0	0	0
127	Gongliu	winter wheat	N8	0	1	0	0	0	0	0	0	0	0	1	0	0	1	0	1	0	0	0
128	Gongliu	winter wheat	N24	0	1	0	0	0	1	1	1	0	0	1	0	0	1	0	1	0	0	0
129	Gongliu	winter wheat	N25	0	1	0	0	0	1	1	0	0	0	0	0	1	1	0	1	0	0	1
130	Gongliu	winter wheat	N26	0	0	1	0	0	0	1	0	0	1	1	0	0	1	0	1	0	0	1
131	Gongliu	winter wheat	N3	0	1	0	1	0	0	1	0	0	0	0	0	0	1	0	1	0	0	0
132	Xinyuan	spring wheat	CYR34	1	1	1	1	1	1	1	1	1	1	1	1	1	1	0	1	1	0	1
133	Xinyuan	spring wheat	CYR34	1	1	1	1	1	1	1	1	1	1	1	1	1	1	0	1	1	0	1
134	Xinyuan	spring wheat	CYR34	1	1	1	1	1	1	1	1	1	1	1	1	1	1	0	1	1	0	1
135	Xinyuan	spring wheat	CYR34	1	1	1	1	1	1	1	1	1	1	1	1	1	1	0	1	1	0	1
136	Xinyuan	spring wheat	CYR33	0	1	1	1	0	1	1	1	1	1	1	1	1	1	0	1	0	0	0
137	Xinyuan	spring wheat	CYR33	0	1	1	1	0	1	1	1	1	1	1	1	1	1	0	1	0	0	0
138	Xinyuan	spring wheat	CYR33	0	1	1	1	0	1	1	1	1	1	1	1	1	1	0	1	0	0	0
139	Xinyuan	spring wheat	CYR33	0	1	1	1	0	1	1	1	1	1	1	1	1	1	0	1	0	0	0
140	Xinyuan	spring wheat	CYR32	1	1	1	1	1	1	1	1	1	1	1	1	1	1	0	1	1	0	0
141	Xinyuan	spring wheat	CYR32	1	1	1	1	1	1	1	1	1	1	1	1	1	1	0	1	1	0	0
142	Xinyuan	spring wheat	Suwon11-1	1	1	0	0	0	0	1	0	0	0	0	0	0	1	0	0	0	0	0
143	Xinyuan	spring wheat	Suwon11-45	0	1	0	1	0	1	0	1	0	0	1	0	0	1	0	0	0	0	0
144	Xinyuan	spring wheat	Guinong22-14	1	1	1	1	1	1	1	1	1	1	1	1	1	1	0	1	0	0	1
145	Xinyuan	spring wheat	Guinong22-14	1	1	1	1	1	1	1	1	1	1	1	1	1	1	0	1	0	0	1
146	Xinyuan	spring wheat	Hy-27	0	1	0	1	1	1	0	1	0	0	1	0	0	1	0	0	1	0	0
147	Xinyuan	spring wheat	N27	0	1	0	1	1	1	1	0	0	1	0	1	0	1	0	1	1	0	0
148	Xinyuan	spring wheat	N27	0	1	0	1	1	1	1	0	0	1	0	1	0	1	0	1	1	0	0
149	Xinyuan	spring wheat	N27	0	1	0	1	1	1	1	0	0	1	0	1	0	1	0	1	1	0	0
150	Xinyuan	spring wheat	N27	0	1	0	1	1	1	1	0	0	1	0	1	0	1	0	1	1	0	0
151	Xinyuan	spring wheat	N27	0	1	0	1	1	1	1	0	0	1	0	1	0	1	0	1	1	0	0
152	Xinyuan	spring wheat	N27	0	1	0	1	1	1	1	0	0	1	0	1	0	1	0	1	1	0	0
153	Xinyuan	spring wheat	N28	0	1	0	0	0	0	1	0	0	0	0	0	0	1	0	0	1	0	0
154	Xinyuan	spring wheat	N28	0	1	0	0	0	0	1	0	0	0	0	0	0	1	0	0	1	0	0
155	Xinyuan	spring wheat	N28	0	1	0	0	0	0	1	0	0	0	0	0	0	1	0	0	1	0	0
156	Xinyuan	spring wheat	N29	0	1	0	0	1	0	1	0	0	1	0	0	0	1	0	0	0	0	0
157	Xinyuan	spring wheat	N29	0	1	0	0	1	0	1	0	0	1	0	0	0	1	0	0	0	0	0
158	Xinyuan	spring wheat	N29	0	1	0	0	1	0	1	0	0	1	0	0	0	1	0	0	0	0	0
159	Xinyuan	winter wheat	CYR34	1	1	1	1	1	1	1	1	1	1	1	1	1	1	0	1	1	0	1
160	Xinyuan	winter wheat	CYR34	1	1	1	1	1	1	1	1	1	1	1	1	1	1	0	1	1	0	1
161	Xinyuan	winter wheat	CYR34	1	1	1	1	1	1	1	1	1	1	1	1	1	1	0	1	1	0	1
162	Xinyuan	winter wheat	CYR34	1	1	1	1	1	1	1	1	1	1	1	1	1	1	0	1	1	0	1
163	Xinyuan	winter wheat	CYR34	1	1	1	1	1	1	1	1	1	1	1	1	1	1	0	1	1	0	1
164	Xinyuan	winter wheat	CYR34	1	1	1	1	1	1	1	1	1	1	1	1	1	1	0	1	1	0	1
165	Xinyuan	winter wheat	CYR34	1	1	1	1	1	1	1	1	1	1	1	1	1	1	0	1	1	0	1
166	Xinyuan	winter wheat	CYR34	1	1	1	1	1	1	1	1	1	1	1	1	1	1	0	1	1	0	1
167	Xinyuan	winter wheat	CYR34	1	1	1	1	1	1	1	1	1	1	1	1	1	1	0	1	1	0	1
168	Xinyuan	winter wheat	CYR33	0	1	1	1	0	1	1	1	1	1	1	1	1	1	0	1	0	0	0
169	Xinyuan	winter wheat	CYR33	0	1	1	1	0	1	1	1	1	1	1	1	1	1	0	1	0	0	0
170	Xinyuan	winter wheat	CYR33	0	1	1	1	0	1	1	1	1	1	1	1	1	1	0	1	0	0	0
171	Xinyuan	winter wheat	CYR33	0	1	1	1	0	1	1	1	1	1	1	1	1	1	0	1	0	0	0
172	Xinyuan	winter wheat	CYR33	0	1	1	1	0	1	1	1	1	1	1	1	1	1	0	1	0	0	0
173	Xinyuan	winter wheat	CYR33	0	1	1	1	0	1	1	1	1	1	1	1	1	1	0	1	0	0	0
174	Xinyuan	winter wheat	CYR33	0	1	1	1	0	1	1	1	1	1	1	1	1	1	0	1	0	0	0
175	Xinyuan	winter wheat	CYR33	0	1	1	1	0	1	1	1	1	1	1	1	1	1	0	1	0	0	0
176	Xinyuan	winter wheat	CYR33	0	1	1	1	0	1	1	1	1	1	1	1	1	1	0	1	0	0	0
177	Xinyuan	winter wheat	CYR33	0	1	1	1	0	1	1	1	1	1	1	1	1	1	0	1	0	0	0
178	Xinyuan	winter wheat	CYR33	0	1	1	1	0	1	1	1	1	1	1	1	1	1	0	1	0	0	0
179	Xinyuan	winter wheat	CYR33	0	1	1	1	0	1	1	1	1	1	1	1	1	1	0	1	0	0	0
180	Xinyuan	winter wheat	CYR32	1	1	1	1	1	1	1	1	1	1	1	1	1	1	0	1	1	0	0
181	Xinyuan	winter wheat	CYR32	1	1	1	1	1	1	1	1	1	1	1	1	1	1	0	1	1	0	0
182	Xinyuan	winter wheat	CYR32	1	1	1	1	1	1	1	1	1	1	1	1	1	1	0	1	1	0	0
183	Xinyuan	winter wheat	CYR32	1	1	1	1	1	1	1	1	1	1	1	1	1	1	0	1	1	0	0
184	Xinyuan	winter wheat	CYR32	1	1	1	1	1	1	1	1	1	1	1	1	1	1	0	1	1	0	0
185	Xinyuan	winter wheat	CYR32	1	1	1	1	1	1	1	1	1	1	1	1	1	1	0	1	1	0	0
186	Xinyuan	winter wheat	CYR32	1	1	1	1	1	1	1	1	1	1	1	1	1	1	0	1	1	0	0
187	Xinyuan	winter wheat	CYR32	1	1	1	1	1	1	1	1	1	1	1	1	1	1	0	1	1	0	0
188	Xinyuan	winter wheat	CYR32	1	1	1	1	1	1	1	1	1	1	1	1	1	1	0	1	1	0	0
189	Xinyuan	winter wheat	CYR32	1	1	1	1	1	1	1	1	1	1	1	1	1	1	0	1	1	0	0
190	Xinyuan	winter wheat	Suwon11-1	1	1	0	0	0	0	1	0	0	0	0	0	0	1	0	0	0	0	0
191	Xinyuan	winter wheat	Suwon11-1	1	1	0	0	0	0	1	0	0	0	0	0	0	1	0	0	0	0	0
192	Xinyuan	winter wheat	Suwon11-1	1	1	0	0	0	0	1	0	0	0	0	0	0	1	0	0	0	0	0
193	Xinyuan	winter wheat	Suwon11-1	1	1	0	0	0	0	1	0	0	0	0	0	0	1	0	0	0	0	0
194	Xinyuan	winter wheat	Suwon11-1	1	1	0	0	0	0	1	0	0	0	0	0	0	1	0	0	0	0	0
195	Xinyuan	winter wheat	Suwon11-12	0	1	1	0	0	1	1	1	1	0	1	0	0	1	0	1	0	0	0
196	Xinyuan	winter wheat	Suwon11-19	0	0	0	0	0	0	1	1	0	1	0	0	1	1	0	0	0	0	0
197	Xinyuan	winter wheat	Suwon11-19	0	0	0	0	0	0	1	1	0	1	0	0	1	1	0	0	0	0	0
198	Xinyuan	winter wheat	Suwon11-20	0	1	1	1	0	0	1	1	1	0	0	0	0	1	0	1	0	0	0
199	Xinyuan	winter wheat	Suwon11-50	0	1	0	1	1	1	0	1	0	0	1	0	0	1	0	0	0	0	0
200	Xinyuan	winter wheat	Guinong22-14	1	1	1	1	1	1	1	1	1	1	1	1	1	1	0	1	0	0	1
201	Xinyuan	winter wheat	Guinong22-14	1	1	1	1	1	1	1	1	1	1	1	1	1	1	0	1	0	0	1
202	Xinyuan	winter wheat	Guinong22-17	0	1	0	1	0	1	1	1	0	0	1	0	0	1	0	0	0	0	1
203	Xinyuan	winter wheat	Guinong22-11	0	1	1	1	0	1	1	1	0	1	1	1	1	1	0	1	1	0	1
204	Xinyuan	winter wheat	Hy-24	1	1	0	1	1	1	1	1	0	0	1	0	0	1	0	0	1	0	0
205	Xinyuan	winter wheat	Hy-26	0	1	0	1	0	1	1	1	0	0	1	0	0	1	0	0	1	0	0
206	Xinyuan	winter wheat	Hy-26	0	1	0	1	0	1	1	1	0	0	1	0	0	1	0	0	1	0	0
207	Xinyuan	winter wheat	N30	0	0	0	1	1	1	1	0	1	1	1	0	0	1	0	1	0	0	1
208	Xinyuan	winter wheat	N30	0	0	0	1	1	1	1	0	1	1	1	0	0	1	0	1	0	0	1
209	Xinyuan	winter wheat	N30	0	0	0	1	1	1	1	0	1	1	1	0	0	1	0	1	0	0	1
210	Xinyuan	winter wheat	N30	0	0	0	1	1	1	1	0	1	1	1	0	0	1	0	1	0	0	1
211	Xinyuan	winter wheat	N30	0	0	0	1	1	1	1	0	1	1	1	0	0	1	0	1	0	0	1
212	Xinyuan	winter wheat	N30	0	0	0	1	1	1	1	0	1	1	1	0	0	1	0	1	0	0	1
213	Xinyuan	winter wheat	N31	0	0	1	1	0	0	0	1	0	0	1	0	0	1	0	1	0	0	0
214	Xinyuan	winter wheat	N31	0	0	1	1	0	0	0	1	0	0	1	0	0	1	0	1	0	0	0
215	Xinyuan	winter wheat	N31	0	0	1	1	0	0	0	1	0	0	1	0	0	1	0	1	0	0	0
216	Xinyuan	winter wheat	N31	0	0	1	1	0	0	0	1	0	0	1	0	0	1	0	1	0	0	0
217	Xinyuan	winter wheat	N31	0	0	1	1	0	0	0	1	0	0	1	0	0	1	0	1	0	0	0
218	Xinyuan	winter wheat	N32	0	0	0	1	1	0	1	0	0	1	1	0	0	1	0	1	0	0	0
219	Xinyuan	winter wheat	N32	0	0	0	1	1	0	1	0	0	1	1	0	0	1	0	1	0	0	0
220	Xinyuan	winter wheat	N33	1	1	0	1	0	1	0	1	1	0	1	0	0	1	0	1	1	0	0
221	Xinyuan	winter wheat	N34	0	1	0	1	1	0	1	0	0	0	0	0	1	1	0	0	0	0	0
222	Xinyuan	winter wheat	N35	0	1	0	0	1	1	0	0	1	0	1	0	0	1	0	1	0	0	0
223	Xinyuan	winter wheat	N36	0	0	0	0	0	0	0	0	0	0	0	0	0	1	0	1	0	0	0
224	Xinyuan	winter wheat	N3	0	1	0	1	0	0	1	0	0	0	0	0	0	1	0	1	0	0	0
225	Xinyuan	winter wheat	N37	0	0	0	0	0	0	1	0	0	0	0	0	0	0	0	0	0	0	0
226	Xinyuan	winter wheat	N38	1	1	0	1	0	1	1	0	1	0	0	1	0	1	0	1	0	0	1
227	Xinyuan	winter wheat	N30	0	0	0	1	1	1	1	0	1	1	1	0	0	1	0	1	0	0	1
228	Xinyuan	winter wheat	N30	0	0	0	1	1	1	1	0	1	1	1	0	0	1	0	1	0	0	1
229	Xinyuan	winter wheat	N39	1	1	0	1	0	0	0	1	0	0	1	0	0	1	0	1	1	0	0
230	Xinyuan	winter wheat	N40	0	1	1	1	1	0	1	0	1	0	1	1	0	1	0	1	0	0	0
231	Xinyuan	winter wheat	N41	0	1	0	1	0	0	1	0	1	0	0	0	0	0	0	0	1	0	0
232	Xinyuan	winter wheat	N42	0	1	0	1	1	0	0	0	0	1	0	0	0	1	0	1	0	0	0
233	Xinyuan	winter wheat	N42	0	1	0	1	1	0	0	0	0	1	0	0	0	1	0	1	0	0	0
234	Xinyuan	winter wheat	N43	0	0	1	1	0	0	1	1	1	0	1	1	1	1	0	1	0	0	0
235	Xinyuan	winter wheat	N44	1	1	0	0	0	1	0	0	0	0	1	0	0	1	0	1	0	0	0
236	Xinyuan	winter wheat	N45	0	1	0	1	0	0	0	0	0	0	0	0	0	1	0	1	0	0	1
237	Xinyuan	winter wheat	N45	0	1	0	1	0	0	0	0	0	0	0	0	0	1	0	1	0	0	1
238	Xinyuan	winter wheat	N28	0	1	0	0	0	0	1	0	0	0	0	0	0	1	0	0	1	0	0
239	Nilka	spring wheat	CYR34	1	1	1	1	1	1	1	1	1	1	1	1	1	1	0	1	1	0	1
240	Nilka	spring wheat	CYR34	1	1	1	1	1	1	1	1	1	1	1	1	1	1	0	1	1	0	1
241	Nilka	spring wheat	CYR34	1	1	1	1	1	1	1	1	1	1	1	1	1	1	0	1	1	0	1
242	Nilka	spring wheat	CYR34	1	1	1	1	1	1	1	1	1	1	1	1	1	1	0	1	1	0	1
243	Nilka	spring wheat	CYR33	0	1	1	1	0	1	1	1	1	1	1	1	1	1	0	1	0	0	0
244	Nilka	spring wheat	CYR33	0	1	1	1	0	1	1	1	1	1	1	1	1	1	0	1	0	0	0
245	Nilka	spring wheat	CYR33	0	1	1	1	0	1	1	1	1	1	1	1	1	1	0	1	0	0	0
246	Nilka	spring wheat	CYR32	1	1	1	1	1	1	1	1	1	1	1	1	1	1	0	1	1	0	0
247	Nilka	spring wheat	CYR32	1	1	1	1	1	1	1	1	1	1	1	1	1	1	0	1	1	0	0
248	Nilka	spring wheat	Suwon11-1	1	1	0	0	0	0	1	0	0	0	0	0	0	1	0	0	0	0	0
249	Nilka	spring wheat	Suwon11-1	1	1	0	0	0	0	1	0	0	0	0	0	0	1	0	0	0	0	0
250	Nilka	spring wheat	Suwon11-1	1	1	0	0	0	0	1	0	0	0	0	0	0	1	0	0	0	0	0
251	Nilka	spring wheat	Guinong22-14	1	1	1	1	1	1	1	1	1	1	1	1	1	1	0	1	0	0	1
252	Nilka	spring wheat	Guinong22-14	1	1	1	1	1	1	1	1	1	1	1	1	1	1	0	1	0	0	1
253	Nilka	spring wheat	Guinong22-14	1	1	1	1	1	1	1	1	1	1	1	1	1	1	0	1	0	0	1
254	Nilka	spring wheat	Guinong22-16	0	1	0	1	0	1	0	1	0	1	1	0	0	1	0	0	0	0	1
255	Nilka	spring wheat	Guinong22-6	0	0	0	0	0	0	0	1	0	1	1	0	0	0	0	0	0	0	1
256	Nilka	spring wheat	Guinong22-6	0	0	0	0	0	0	0	1	0	1	1	0	0	0	0	0	0	0	1
257	Nilka	spring wheat	Guinong22-10	0	1	0	1	0	1	1	1	0	1	1	0	1	1	0	0	0	0	1
258	Nilka	spring wheat	Hy-22	0	0	0	0	0	1	1	0	0	1	1	0	0	1	0	1	1	0	0
259	Nilka	spring wheat	Hy-24	1	1	0	1	1	1	1	1	0	0	1	0	0	1	0	0	1	0	0
260	Nilka	spring wheat	N46	0	1	0	0	0	0	1	0	0	0	0	0	0	1	0	0	0	0	0
261	Nilka	spring wheat	N46	0	1	0	0	0	0	1	0	0	0	0	0	0	1	0	0	0	0	0
262	Nilka	spring wheat	N47	0	1	0	0	0	0	1	0	0	0	0	0	0	1	0	1	0	0	0
263	Nilka	spring wheat	N48	0	1	0	0	0	0	1	0	0	0	1	0	0	1	0	1	1	0	0
264	Nilka	spring wheat	N49	0	1	0	0	1	0	1	1	1	1	1	0	0	1	0	0	0	0	0
265	Nilka	spring wheat	N50	0	0	0	0	0	0	1	0	0	0	0	0	0	1	0	0	0	0	1
266	Nilka	winter wheat	CYR34	1	1	1	1	1	1	1	1	1	1	1	1	1	1	0	1	1	0	1
267	Nilka	winter wheat	CYR34	1	1	1	1	1	1	1	1	1	1	1	1	1	1	0	1	1	0	1
268	Nilka	winter wheat	CYR34	1	1	1	1	1	1	1	1	1	1	1	1	1	1	0	1	1	0	1
269	Nilka	winter wheat	CYR34	1	1	1	1	1	1	1	1	1	1	1	1	1	1	0	1	1	0	1
270	Nilka	winter wheat	CYR34	1	1	1	1	1	1	1	1	1	1	1	1	1	1	0	1	1	0	1
271	Nilka	winter wheat	CYR34	1	1	1	1	1	1	1	1	1	1	1	1	1	1	0	1	1	0	1
272	Nilka	winter wheat	CYR34	1	1	1	1	1	1	1	1	1	1	1	1	1	1	0	1	1	0	1
273	Nilka	winter wheat	CYR33	0	1	1	1	0	1	1	1	1	1	1	1	1	1	0	1	0	0	0
274	Nilka	winter wheat	CYR33	0	1	1	1	0	1	1	1	1	1	1	1	1	1	0	1	0	0	0
275	Nilka	winter wheat	CYR33	0	1	1	1	0	1	1	1	1	1	1	1	1	1	0	1	0	0	0
276	Nilka	winter wheat	CYR32	1	1	1	1	1	1	1	1	1	1	1	1	1	1	0	1	1	0	0
277	Nilka	winter wheat	Suwon11-1	1	1	0	0	0	0	1	0	0	0	0	0	0	1	0	0	0	0	0
278	Nilka	winter wheat	Suwon11-1	1	1	0	0	0	0	1	0	0	0	0	0	0	1	0	0	0	0	0
279	Nilka	winter wheat	Suwon11-1	1	1	0	0	0	0	1	0	0	0	0	0	0	1	0	0	0	0	0
280	Nilka	winter wheat	Suwon11-20	0	1	1	1	0	0	1	1	1	0	0	0	0	1	0	1	0	0	0
281	Nilka	winter wheat	Guinong22-14	1	1	1	1	1	1	1	1	1	1	1	1	1	1	0	1	0	0	1
282	Nilka	winter wheat	Guinong22-17	0	1	0	1	0	1	1	1	0	0	1	0	0	1	0	0	0	0	1
283	Nilka	winter wheat	Guinong22-5	0	1	0	0	0	0	1	1	0	1	0	0	0	1	0	0	0	0	1
284	Nilka	winter wheat	Guinong22-6	0	0	0	0	0	0	0	1	0	1	1	0	0	0	0	0	0	0	1
285	Nilka	winter wheat	N51	0	1	0	0	0	0	1	0	0	0	0	0	0	1	0	1	0	0	1
286	Nilka	winter wheat	N51	0	1	0	0	0	0	1	0	0	0	0	0	0	1	0	1	0	0	1
287	Nilka	winter wheat	N51	0	1	0	0	0	0	1	0	0	0	0	0	0	1	0	1	0	0	1
288	Nilka	winter wheat	N52	0	1	1	0	1	0	1	1	0	1	1	0	0	1	0	0	0	0	0
289	Nilka	winter wheat	N53	0	1	0	1	0	0	1	0	1	1	0	0	0	1	0	0	0	0	0
290	Nilka	winter wheat	N54	0	1	0	1	0	0	1	0	0	0	0	0	0	1	0	1	0	0	1
291	Nilka	winter wheat	N55	1	1	1	1	1	1	0	1	0	0	0	0	0	1	0	1	0	0	0
292	Zhaosu	spring wheat	CYR34	1	1	1	1	1	1	1	1	1	1	1	1	1	1	0	1	1	0	1
293	Zhaosu	spring wheat	CYR34	1	1	1	1	1	1	1	1	1	1	1	1	1	1	0	1	1	0	1
294	Zhaosu	spring wheat	CYR34	1	1	1	1	1	1	1	1	1	1	1	1	1	1	0	1	1	0	1
295	Zhaosu	spring wheat	CYR34	1	1	1	1	1	1	1	1	1	1	1	1	1	1	0	1	1	0	1
296	Zhaosu	spring wheat	CYR34	1	1	1	1	1	1	1	1	1	1	1	1	1	1	0	1	1	0	1
297	Zhaosu	spring wheat	CYR34	1	1	1	1	1	1	1	1	1	1	1	1	1	1	0	1	1	0	1
298	Zhaosu	spring wheat	CYR34	1	1	1	1	1	1	1	1	1	1	1	1	1	1	0	1	1	0	1
299	Zhaosu	spring wheat	CYR34	1	1	1	1	1	1	1	1	1	1	1	1	1	1	0	1	1	0	1
300	Zhaosu	spring wheat	CYR34	1	1	1	1	1	1	1	1	1	1	1	1	1	1	0	1	1	0	1
301	Zhaosu	spring wheat	CYR34	1	1	1	1	1	1	1	1	1	1	1	1	1	1	0	1	1	0	1
302	Zhaosu	spring wheat	CYR34	1	1	1	1	1	1	1	1	1	1	1	1	1	1	0	1	1	0	1
303	Zhaosu	spring wheat	CYR33	0	1	1	1	0	1	1	1	1	1	1	1	1	1	0	1	0	0	0
304	Zhaosu	spring wheat	CYR33	0	1	1	1	0	1	1	1	1	1	1	1	1	1	0	1	0	0	0
305	Zhaosu	spring wheat	CYR33	0	1	1	1	0	1	1	1	1	1	1	1	1	1	0	1	0	0	0
306	Zhaosu	spring wheat	CYR33	0	1	1	1	0	1	1	1	1	1	1	1	1	1	0	1	0	0	0
307	Zhaosu	spring wheat	CYR32	1	1	1	1	1	1	1	1	1	1	1	1	1	1	0	1	1	0	0
308	Zhaosu	spring wheat	CYR32	1	1	1	1	1	1	1	1	1	1	1	1	1	1	0	1	1	0	0
309	Zhaosu	spring wheat	CYR32	1	1	1	1	1	1	1	1	1	1	1	1	1	1	0	1	1	0	0
310	Zhaosu	spring wheat	CYR32	1	1	1	1	1	1	1	1	1	1	1	1	1	1	0	1	1	0	0
311	Zhaosu	spring wheat	CYR32	1	1	1	1	1	1	1	1	1	1	1	1	1	1	0	1	1	0	0
312	Zhaosu	spring wheat	Suwon11-1	1	1	0	0	0	0	1	0	0	0	0	0	0	1	0	0	0	0	0
313	Zhaosu	spring wheat	Suwon11-1	1	1	0	0	0	0	1	0	0	0	0	0	0	1	0	0	0	0	0
314	Zhaosu	spring wheat	Suwon11-1	1	1	0	0	0	0	1	0	0	0	0	0	0	1	0	0	0	0	0
315	Zhaosu	spring wheat	Suwon11-1	1	1	0	0	0	0	1	0	0	0	0	0	0	1	0	0	0	0	0
316	Zhaosu	spring wheat	Suwon11-1	1	1	0	0	0	0	1	0	0	0	0	0	0	1	0	0	0	0	0
317	Zhaosu	spring wheat	Suwon11-7	1	1	1	1	0	1	1	1	1	0	1	1	0	1	0	1	0	0	0
318	Zhaosu	spring wheat	Guinong22-14	1	1	1	1	1	1	1	1	1	1	1	1	1	1	0	1	0	0	1
319	Zhaosu	spring wheat	Guinong22-14	1	1	1	1	1	1	1	1	1	1	1	1	1	1	0	1	0	0	1
320	Zhaosu	spring wheat	Guinong22-16	0	1	0	1	0	1	0	1	0	1	1	0	0	1	0	0	0	0	1
321	Zhaosu	spring wheat	Hy-22	0	0	0	0	0	1	1	0	0	1	1	0	0	1	0	1	1	0	0
322	Zhaosu	spring wheat	N56	0	1	0	0	0	1	1	0	0	0	0	0	0	1	0	0	0	0	1
323	Zhaosu	spring wheat	N56	0	1	0	0	0	1	1	0	0	0	0	0	0	1	0	0	0	0	1
324	Zhaosu	spring wheat	N56	0	1	0	0	0	1	1	0	0	0	0	0	0	1	0	0	0	0	1
325	Zhaosu	spring wheat	N57	0	1	0	0	0	1	1	0	0	0	1	0	1	1	0	1	0	0	0
326	Zhaosu	spring wheat	N57	0	1	0	0	0	1	1	0	0	0	1	0	1	1	0	1	0	0	0
327	Zhaosu	spring wheat	N57	0	1	0	0	0	1	1	0	0	0	1	0	1	1	0	1	0	0	0
328	Zhaosu	spring wheat	N58	0	1	1	0	0	1	1	0	0	0	1	0	0	1	0	1	0	0	0
329	Zhaosu	spring wheat	N59	0	1	0	1	1	1	1	0	1	1	0	1	0	1	0	0	0	0	0
330	Zhaosu	spring wheat	N1	1	1	0	1	0	0	1	0	0	0	0	0	0	1	0	1	0	0	0
331	Zhaosu	spring wheat	N1	1	1	0	1	0	0	1	0	0	0	0	0	0	1	0	1	0	0	0
332	Zhaosu	spring wheat	N60	0	0	0	0	0	1	1	0	1	0	0	0	0	1	0	1	1	0	0
333	Tekes	spring wheat	CYR34	1	1	1	1	1	1	1	1	1	1	1	1	1	1	0	1	1	0	1
334	Tekes	spring wheat	CYR34	1	1	1	1	1	1	1	1	1	1	1	1	1	1	0	1	1	0	1
335	Tekes	spring wheat	CYR34	1	1	1	1	1	1	1	1	1	1	1	1	1	1	0	1	1	0	1
336	Tekes	spring wheat	CYR34	1	1	1	1	1	1	1	1	1	1	1	1	1	1	0	1	1	0	1
337	Tekes	spring wheat	CYR33	0	1	1	1	0	1	1	1	1	1	1	1	1	1	0	1	0	0	0
338	Tekes	spring wheat	CYR33	0	1	1	1	0	1	1	1	1	1	1	1	1	1	0	1	0	0	0
339	Tekes	spring wheat	CYR33	0	1	1	1	0	1	1	1	1	1	1	1	1	1	0	1	0	0	0
340	Tekes	spring wheat	CYR33	0	1	1	1	0	1	1	1	1	1	1	1	1	1	0	1	0	0	0
341	Tekes	spring wheat	CYR32	1	1	1	1	1	1	1	1	1	1	1	1	1	1	0	1	1	0	0
342	Tekes	spring wheat	CYR32	1	1	1	1	1	1	1	1	1	1	1	1	1	1	0	1	1	0	0
343	Tekes	spring wheat	Suwon11-1	1	1	0	0	0	0	1	0	0	0	0	0	0	1	0	0	0	0	0
344	Tekes	spring wheat	Suwon11-1	1	1	0	0	0	0	1	0	0	0	0	0	0	1	0	0	0	0	0
345	Tekes	spring wheat	Suwon11-8	1	1	1	1	0	1	1	1	1	0	1	0	0	1	0	0	0	0	0
346	Tekes	spring wheat	Suwon11-12	0	1	1	0	0	1	1	1	1	0	1	0	0	1	0	1	0	0	0
347	Tekes	spring wheat	Guinong22-14	1	1	1	1	1	1	1	1	1	1	1	1	1	1	0	1	0	0	1
348	Tekes	spring wheat	Guinong22-14	1	1	1	1	1	1	1	1	1	1	1	1	1	1	0	1	0	0	1
349	Tekes	spring wheat	Guinong22-16	0	1	0	1	0	1	0	1	0	1	1	0	0	1	0	0	0	0	1
350	Tekes	spring wheat	Hy-6	0	1	1	1	1	1	1	0	0	0	1	0	0	1	0	0	1	0	0
351	Tekes	spring wheat	Hy-27	0	1	0	1	1	1	0	1	0	0	1	0	0	1	0	0	1	0	0
352	Tekes	spring wheat	N61	0	1	0	1	0	1	1	0	1	0	1	0	0	1	0	1	1	0	0
353	Tekes	spring wheat	N62	0	1	0	0	1	0	1	0	1	1	0	0	0	1	0	0	0	0	0
354	Tekes	spring wheat	N47	0	1	0	0	0	0	1	0	0	0	0	0	0	1	0	1	0	0	0
